# Supplementary material for: IL-36 Promotes Systemic IFN-I Responses in Severe Forms of Psoriasis
Source: J Invest Dermatol. 2020 Apr;140(4):816–826.e3. doi: 10.1016/j.jid.2019.08.444 (PMC7097848; doi:10.1016/j.jid.2019.08.444)
Supplement: Supplementary Table S1 — Clinical and demographic features of patients with GPP Supplementary Table S2. Frequency of immune populations derived by deconvolution of RNA sequencing profiles. Supplementary Table S3. Genes differentially expressed in GPP whole blood. Supplementary Table S4. Upstream regulator enrichment among genes over[HYPHEN]expressed in GPP whole blood. Supplementary Table S5. Genes differentially expressed in GPP neutrophils. Supplementary Table S6. Upstream regulator enrichment among genes over-expressed in GPP neutrophils. [file mmc1.xlsx]

## Sheet: Supplementary Table S1
Supplementary Table S1. Clinical and demographic features of GPP patients
Patient ID	Ethnicity	Sex1	Age of onset	Concurrent PsV	History of systemic Inflammation2	Treatment	IL36RN status	Age at recruitment3	RNA-sequencing dataset
GBR0006	European	F	51	No	Yes (Fever, Neutrophilia, Elevated CRP)	Unknown	S113L/S113L	65	Whole-blood
GBR0010	European	F	13	No	Yes (Elevated CRP)	Unknown	wild-type	90	Whole-blood
GYFAP0011	European	F	42	Yes	Yes (Neutrophilia, Elevated CRP)	No treatment	S113L/-	47	Whole-blood/ Neutrophil
GYFAP0014	European	F	10	No	Yes (Fever, Neutrophilia)	Infliximab	wild-type	48	Whole-blood/ Neutrophil
GYFAP0016	European	M	5	No	Yes (Fever, Neutrophilia, Elevated CRP)	Methotrexate	S113L/S113L	43	Whole-blood/ Neutrophil
GYFAP0029	European	F	7	No	Yes (Fever, Elevated CRP)	Infliximab/ Methotrexate	R48W/S113L	46	Whole-blood/ Neutrophil
GYFAP0032	European	F	5	No	Yes (Fever, Elevated CRP)	Acitretin	wild-type	88	Whole-blood/ Neutrophil
GYFAP0041	Asian	F	31	Yes	Unknown	Ustekinumab/ Methotrexate	wild-type	47	Whole-blood
GYFAP0089	European	F	29	No	Yes (Neutrophilia, Elevated CRP)	Adalimumab/ Methotrexate	wild-type	39	Whole-blood/ Neutrophil
GYFAP0096	European	F	19	Yes	Yes (Neutrophilia)	Topical	wild-type	71	Neutrophil
GYPLM0001	European	F	17	No	Yes (Fever)	Topical	wild-type	30	Neutrophil
Two patients were experiencing an acute systemic GPP flare when samples were taken for whole-blood (GYFAP0011) and neutrophil (GYFAP0096) RNA-sequencing. CRP=C-reactive protein
1 The control sample included 2 males and 10 females
2Fever is reported if >38C; elevated CRP= CRP>100mg/L
3The average age at recruitment was 56 for cases and 51 for controls

## Sheet: Supplementary Table S2
Supplementary Table S2. Frequency of immune populations derived by deconvolution of RNA-sequencing profiles1
Individual	Status	naïve B cells	Memory B cells	Plasma cells	CD8 T cells	CD4 naïve T cells	CD4 memory resting T cells	CD4 memory activated T cells	regulatory T cells	resting NK cells	activated NK cells	Monocytes	activated dendritic cells	resting mast cells	neutrophils
GBR0006	GPP case	0.0181602	0.0210453	0	0.0572714	0.0614554	0.126501	0.0111881	0.0354193	0.0749277	0	0.189858	0	0.0189575	0.385216
GBR0010	GPP case	0.0402522	0	0	0	0	0.0690861	0	0.0111779	0.0554989	0	0.127934	0.00313562	0.0108093	0.667481
GYFAP0011	GPP case	0.0284777	0	0.0001	0.0154503	0.0367374	0.0558149	0.0188129	0.00916851	0.0640927	0	0.255203	0.0001	0.0212954	0.494722
GYFAP0014	GPP case	0.0578879	0.0003	0	0.0658167	0.0779797	0.200616	0	0.0363261	0.0923662	0.00402942	0.205776	0	0.0198224	0.238647
GYFAP0016	GPP case	0.00973553	0.00407527	0	0.0289075	0.0158902	0.134039	0	0.0390708	0.135866	0	0.225648	0.0009	0.0245217	0.381359
GYFAP0029	GPP case	0.0239107	0	0	0.0532631	0.0155128	0	0.0252773	0.0130195	0.10229	0	0.169277	0	0.0270867	0.524047
GYFAP0032	GPP case	0.025435	0	0	0.150607	0.0645123	0.0760324	0.00582588	0.0042456	0.138696	0	0.184118	0	0.0201794	0.330311
GYFAP0041	GPP case	0.123662	0	0.0002	0.117396	0.0590934	0.115452	0.0002	0.0441188	0.0486458	0.00159362	0.188616	0.0022912	0.0171161	0.281577
GYFAP0089	GPP case	0.0592447	0.0031023	0	0.199151	0.0990187	0.0903716	0	0.0107351	0.134224	0	0.207905	0	0.00417085	0.192077
CTR1	Healthy control	0.127242	0	0	0.108882	0.10336	0	0	0.0463626	0.162859	0	0.0949002	0	0.00913651	0.34109
CTR2	Healthy control	0.0616022	0	0	0.115946	0.0206853	0.0230177	0	0.0260829	0.107416	0	0.171615	0	0.0228905	0.450743
CTR3	Healthy control	0.0387223	0.0139702	0	0.0354635	0.146886	0.149189	0	0.056415	0.0941073	0	0.230867	0.0103139	0.00577969	0.205326
CTR4	Healthy control	0.0525081	0.00445989	0	0.138285	0.0771749	0.0680401	0	0.0250634	0.133754	0	0.184292	0	0.011646	0.304777
CTR5	Healthy control	0.0637034	0.0132857	0	0.120419	0.0835788	0.137502	0	0.0282712	0.0970163	0	0.228109	0.0001	0.0214976	0.206495
CTR6	Healthy control	0.0542387	0.0457658	0	0.211556	0.0840685	0.112699	0	0.00871259	0.160564	0	0.228499	0	0.00958628	0.0843104
CTR7	Healthy control	0.0716436	0	0	0.144743	0.00398369	0.203842	0	0.0260971	0.144636	0	0.164448	0	0.0207835	0.217093
Pvalue t.test GPP vs. CTR		0.158728	0.211579	0.236278	0.1341	0.213653	0.933301	0.0831106	0.304652	0.057367	0.254836	0.683519	0.578937	0.305971	0.0831525
1 Analysis carried out with CIBERSORT (Newman et al. Nature Methods, 12: 453-7, 2015)

## Sheet: Supplementary Table S3
Supplementary Table S3. Genes differentially expressed in GPP whole-blood
Symbol	log2FoldChange	P value	FDR
CD177	3.04296	5.28e-06	0.00839871
MMP9	2.39737	0.000266966	0.0310672
IFITM3	1.95871	0.000172415	0.0268466
FCGR1A	1.95036	0.000325286	0.0338534
TNFAIP6	1.84112	5.08e-06	0.00839871
LINC01506	1.66667	5.51e-05	0.022249
FCGR1B	1.65286	7.17e-05	0.024242
IL1R2	1.63453	0.000112311	0.024242
RAB20	1.58519	8.79e-05	0.024242
LINC00694	1.5837	0.00022307	0.0281422
SERPING1	1.56385	4.11e-08	0.000326472
BTNL8	1.52614	5.12e-06	0.00839871
VNN2	1.46723	0.000184872	0.0268466
PLSCR1	1.45292	1.29e-05	0.0102229
LY96	1.4405	0.000167074	0.0268466
GRINA	1.40485	0.000178734	0.0268466
CEBPD	1.39127	2.06e-05	0.0117094
DSC2	1.3577	0.000506189	0.0423494
FCAR	1.35122	0.000404978	0.0367304
NAMPT	1.34112	0.000288296	0.0313887
DUSP1	1.32174	1.54e-05	0.0102229
TREM1	1.30838	9.28e-05	0.024242
FUT7	1.30779	0.000406678	0.0367304
KREMEN1	1.29335	1.53e-05	0.0102229
PLAUR	1.29199	0.000113972	0.024242
SCO2	1.28335	8.8e-06	0.00999365
SAT1	1.2758	8.23e-05	0.024242
IFI6	1.26888	0.000556746	0.0444672
OASL	1.26204	1.16e-05	0.0102229
SECTM1	1.25294	0.000166672	0.0268466
SH2B2	1.24779	0.000122003	0.024242
IL1R1	1.24122	0.0006624	0.0478614
MIR223	1.22907	0.000108435	0.024242
BCL3	1.21392	0.000396979	0.0366883
CEBPB	1.21197	0.000119267	0.024242
TGFA	1.21036	5.02e-05	0.022249
BRI3	1.21007	0.000247737	0.0298335
NINJ1	1.20536	0.000173177	0.0268466
IFIT3	1.2015	0.000353181	0.0346554
TXN	1.18883	0.000112743	0.024242
NFIL3	1.18401	0.000605531	0.0449791
FPR2	1.17812	0.000742685	0.0498153
CCDC71L	1.16332	0.000481707	0.0407299
PILRA	1.15179	8.89e-05	0.024242
TMEM120A	1.15017	9.97e-05	0.024242
LST1	1.14725	0.000222423	0.0281422
CD14	1.13656	0.000269708	0.0310672
CSRNP1	1.13503	0.000195911	0.0268466
SCARF1	1.11758	0.000565146	0.0444731
KLHDC8B	1.10737	0.000189244	0.0268466
CYP27A1	1.10591	7.73e-06	0.00999365
SMARCD3	1.10079	0.000464089	0.0400932
NCF1	1.09413	0.000320547	0.0338534
ASPRV1	1.08892	0.000282991	0.031239
CFP	1.08496	9.23e-05	0.024242
ZNF467	1.08468	0.000280167	0.031239
STX11	1.08162	3.23e-05	0.0160357
TMEM140	1.07177	0.000116827	0.024242
TSC22D3	1.07055	2.54e-05	0.0134378
VNN3	1.06278	0.000672063	0.0481221
CCR1	1.04633	0.000346339	0.0344088
SLC16A3	1.04329	0.000413073	0.0368889
CEP19	1.04113	0.000165965	0.0268466
GLIPR2	1.04008	0.000602893	0.0449791
DDX60L	0.971244	0.000168495	0.0268466
LAT2	0.969533	0.000434617	0.0382774
F2RL1	0.959518	9.49e-05	0.024242
MXD1	0.948687	0.000631177	0.0460238
HIP1	0.940892	8.77e-05	0.024242
WAS	0.939083	0.000602265	0.0449791
B4GALT5	0.938956	0.000474198	0.0405261
IL10RB	0.930193	0.000684041	0.0485425
NFAM1	0.929966	0.000517666	0.0424918
PARP9	0.921613	1.52e-05	0.0102229
TMEM164	0.91648	0.000277091	0.031239
IFIT2	0.911671	0.000327971	0.0338534
FAM214B	0.900345	0.000594281	0.0449791
RNF130	0.899069	0.00026931	0.0310672
CTSL	0.896157	0.000200966	0.0270725
HSD17B11	0.896067	0.000179688	0.0268466
SRA1	0.891299	0.000577688	0.0449345
SHISA5	0.890488	6.52e-05	0.024242
IL13RA1	0.871273	0.000338905	0.0340965
CTSB	0.864038	0.000374024	0.0358162
CHMP5	0.862681	8.97e-05	0.024242
PSMB9	0.85526	6.8e-05	0.024242
STAB1	0.854837	0.000229157	0.0284585
IRF1	0.845977	1.87e-05	0.0114181
RHBDD2	0.834193	0.000187455	0.0268466
ODF3B	0.826143	0.000690854	0.0485921
ERGIC1	0.818751	0.000543189	0.0440537
DGAT1	0.786714	0.000157624	0.0268466
MX2	0.78598	0.000338657	0.0340965
SOCS3	0.778991	0.000379164	0.0358205
SOWAHD	0.775922	0.00020487	0.0271384
EEPD1	0.769259	0.000194695	0.0268466
NMI	0.7469	0.000438254	0.0382774
NOD2	0.744006	5.12e-05	0.022249
NEU1	0.743779	0.000710499	0.0491048
MYADM	0.732701	0.000241614	0.0295438
TAP1	0.728549	0.00018559	0.0268466
GBP5	0.706956	0.000582316	0.0449345
GALNT3	0.683403	0.000518583	0.0424918
PSMB8	0.675066	0.000139079	0.026319
APOL2	0.668305	0.000294704	0.0316528
APOL1	0.666677	5.6e-05	0.022249
STK19	0.646144	0.000113589	0.024242
CMTM7	0.639456	0.000126933	0.0246065
H2AFY	0.606825	0.000733701	0.0498153
SEC61B	0.567143	0.000745851	0.0498153
SF3B5	0.407198	0.000215272	0.0280489
TMPO	-0.427122	0.000559477	0.0444672
CARNS1	-0.634539	0.000358644	0.0347622
ZNF37BP	-0.664722	0.00070223	0.048959
PLEKHA1	-0.740903	0.000741473	0.0498153
CLUHP3	-0.901032	0.000612524	0.0450773
NELL2	-1.02345	0.000178216	0.0268466

## Sheet: Supplementary Table S4
Supplementary Table S4. Upstream regulator enrichment among genes over-expressed in GPP whole-blood
Upstream regulator	Predicted activation state	FDR	Target molecules
STAT3		8.0238e-15	BCL3,CCR1,CEBPB,CEBPD,CTSB,CTSL,FCGR1A,GBP5,IFI6,IFIT2,IFIT3,IFITM3,IL1R1,IRF1,MMP9,MX2,NAMPT,OASL,PLAUR,PLSCR1,PSMB8,PSMB9,SOCS3,TAP1
STAT1	Activated	1.13026e-13	CD14,CEBPD,FCGR1A,GBP5,IFI6,IFIT2,IFIT3,IFITM3,IL1R1,IRF1,LY96,MMP9,OASL,PARP9,PSMB8,PSMB9,SERPING1,SOCS3,TAP1
IRF7	Activated	7.34738e-13	FCGR1A,GBP5,IFI6,IFIT2,IFIT3,IFITM3,IRF1,MX2,NAMPT,NMI,OASL,PLSCR1,PSMB8,PSMB9,TAP1
CEBPA		2.45246e-08	ASPRV1,CCR1,CD14,CEBPB,CEBPD,FCAR,FCGR1A,IFI6,LST1,mir-223,NFIL3,SECTM1,SOCS3,TNFAIP6,TSC22D3
TRIM24	Inhibited	6.13627e-08	IFIT2,IFIT3,IRF1,NMI,OASL,PSMB8,PSMB9,SHISA5,TAP1
RELA	Activated	1.1936e-07	BCL3,CD14,CEBPB,CTSB,DUSP1,IRF1,MMP9,NAMPT,NMI,NOD2,PSMB9,SCO2,TAP1,TREM1
IRF3	Activated	1.65024e-07	B4GALT5,FCGR1A,GBP5,IFI6,IFIT2,IFIT3,IFITM3,IRF1,MMP9,OASL,TAP1
IRF1	Activated	3.14616e-06	FPR2,IFIT2,IFIT3,IFITM3,IRF1,MMP9,PSMB8,PSMB9,TAP1
IRF5	Activated	2.3399e-05	IFIT2,IFIT3,IFITM3,NAMPT,OASL,PLSCR1
NKX2-3	Inhibited	2.68417e-05	CSRNP1,DDX60L,F2RL1,PARP9,PLSCR1,PSMB8,PSMB9,TAP1
NFKBIA	Activated	3.42564e-05	BCL3,CCR1,CEBPB,CEBPD,CTSB,IFI6,IRF1,MMP9,NINJ1,NOD2,SAT1,SOCS3
STAT2		7.31239e-05	IFI6,IFIT2,IFIT3,IRF1,PSMB8
TCL1A		7.464e-05	CCR1,CFP,CTSB,IL1R2,MMP9,NEU1
CEBPB	Activated	8.94125e-05	CD14,CEBPB,CEBPD,FCAR,GLIPR2,IFITM3,mir-223,PLAUR,SAT1,SOCS3,TNFAIP6
CNOT7		0.000183622	IFI6,PLSCR1,PSMB8,TAP1
SPI1		0.000183622	CD14,FUT7,IL1R2,mir-223,NCF1,PSMB8,PSMB9,TREM1
TP53		0.000245141	APOL1,BCL3,CEBPB,CTSB,DUSP1,H2AFY,MMP9,NAMPT,NCF1,NFAM1,NINJ1,PLAUR,SAT1,SCO2,SEC61B,SERPING1,SHISA5,TAP1,TGFA,TSC22D3
IRF9		0.000268349	IFIT2,IFIT3,IRF1,SOCS3
SMARCA4	Activated	0.000491878	CCR1,CEBPB,CFP,CTSB,IFITM3,IRF1,MXD1,PLAUR,PSMB9,TAP1,TREM1
FOS		0.000768353	CD14,CTSB,MMP9,MXD1,NFIL3,PLAUR,SOCS3,STX11,TREM1,TXN
NFATC2	Activated	0.000804543	IFIT2,IFIT3,IRF1,NMI,OASL,SOCS3
ETS1		0.000853596	B4GALT5,CD14,MMP9,NCF1,NFIL3,TGFA,WAS
STAT6		0.000880437	BCL3,CTSB,FCGR1A,IFIT3,IRF1,MMP9,NFIL3,PLSCR1
CEBPE		0.00097654	CD14,CEBPB,MMP9,NCF1
NLRC5		0.00123824	PSMB9,TAP1
BRCA1	Activated	0.00162861	IFI6,IFIT2,IFIT3,PLSCR1,SAT1,TAP1
IRF2		0.00179465	IRF1,PSMB8,PSMB9,TAP1
JUND		0.00197324	BCL3,MMP9,PLAUR,SAT1
NFKB1		0.0023325	BCL3,CTSB,DUSP1,IRF1,MMP9,NMI,NOD2
JUN		0.00249455	BCL3,CD14,CTSL,DUSP1,MMP9,PLAUR,SOCS3,TXN
IRF8		0.003038	CD14,IFI6,IFIT2,IFIT3,MMP9
ZBTB16		0.00337886	CD14,F2RL1,LY96,MMP9,TSC22D3
CREBBP		0.0037731	DUSP1,FUT7,IRF1,mir-223,MMP9,PSMB9,SOCS3
HIF1A		0.00408932	ERGIC1,FUT7,MMP9,PLAUR,RAB20,SLC16A3,SOCS3,TGFA
STAT4	Activated	0.00415106	BCL3,IFIT2,IRF1,RNF130,SAT1,SOCS3
CREM		0.00439059	CEBPB,CSRNP1,DUSP1,FUT7,NFIL3
NUPR1		0.00447062	CEBPB,IFIT2,IL13RA1,MX2,MXD1,NFIL3,PARP9,RAB20,SAT1
ATF1		0.00493049	CEBPB,FUT7
CEBPD		0.00565564	CD14,CEBPB,CEBPD,TNFAIP6
ID3		0.00737423	BCL3,CEBPB,DUSP1,MMP9,SOCS3
PHB2		0.00894	SOCS3,TXN
JUNB		0.0107632	BCL3,DUSP1,MMP9,PLAUR
MYC		0.010843	ASPRV1,CEBPD,CTSB,DUSP1,MMP9,NMI,PLAUR,PLSCR1,PSMB8,SAT1,SLC16A3,TXN
EBF1		0.0124668	CEBPB,IRF1,NFIL3,SOCS3
PML		0.0126375	PSMB8,PSMB9,TAP1,TXN
PMF1/PMF1-BGLAP		0.0126375	SAT1
NCOA3		0.0130571	IRF1,MMP9,SLC16A3
ZFPM1		0.0138046	CEBPB,IL10RB,IL1R1
TRPS1		0.0144792	GALNT3,SERPING1
SMAD4		0.0151932	FUT7,NAMPT,PILRA,SHISA5,TNFAIP6
NCOA2		0.015573	IFIT2,OASL,TSC22D3
IRF4		0.0159713	IL1R1,IRF1,PLAUR,PLSCR1
SP1	Activated	0.0171275	B4GALT5,CEBPB,CEBPD,FPR2,IFITM3,IRF1,MMP9,PLAUR
PPARGC1A		0.0182043	CEBPB,CEBPD,DGAT1,SCO2,SOCS3
ECSIT		0.0182043	BCL3,PLAUR
CREB1	Activated	0.0187031	CEBPB,CEBPD,CSRNP1,DUSP1,FUT7,NFIL3,SAT1,TXN
NOTCH1		0.0192777	CD14,CEBPB,CEBPD,IRF1,NCF1
KLF4		0.0196924	ASPRV1,CD14,DUSP1,IFITM3,PLAUR
ZFP36		0.0196924	IRF1,MXD1,PLAUR
ZNF366		0.0196924	TSC22D3
MED6		0.0196924	IFIT2
SATB1		0.0196924	FCGR1A,IL1R2,TGFA,TSC22D3
NCOR1		0.0200337	BCL3,DUSP1,MMP9
ETV4		0.0205671	B4GALT5,MMP9
HOXC8		0.0205671	IL1R2,SLC16A3
ID2		0.021702	BCL3,CEBPB,DUSP1,SOCS3
FOXO3		0.0230527	CTSB,MMP9,MXD1,NAMPT,SCO2
FOSB		0.0243117	CEBPB,MMP9
GFI1		0.0243117	BCL3,IL1R1,IRF1
GLI2		0.0243117	CCR1,MMP9,TGFA
TRIM66		0.0243117	IFIT2
TRIM32		0.0243117	IFIT2
ZNF350		0.0243117	MMP9
CIITA		0.0243117	MMP9
HNF4A		0.025951	ASPRV1,CEBPB,CEBPD,CEP19,CTSB,CYP27A1,DSC2,NAMPT,NOD2,PARP9,PLSCR1,SEC61B,SHISA5,STK19,TMEM140,TNFAIP6,TXN
TFEB		0.0260443	CTSB,NEU1
CDKN2A		0.0268522	CEBPB,CEBPD,DUSP1,IL1R2,PSMB9
ERG		0.0271937	MMP9,NFIL3,PLAUR,TSC22D3
IRF6		0.027782	CD14,FPR2
BCL3		0.0280591	IRF1,PLAUR
EPAS1		0.0280591	CEBPB,NAMPT,NFIL3,TGFA
ZXDC		0.0280591	CD14
TAF12		0.0280591	IRF1
BCL6		0.0290965	BCL3,FUT7,IL13RA1,SOCS3
SREBF1		0.0298288	CEBPB,CEBPD,IL1R2,NFIL3
GATA3		0.0320343	ASPRV1,CCR1,mir-223,NFIL3
FOXO4		0.0325525	MMP9,NAMPT
GPS2		0.0325525	RAB20,SHISA5
TAF9		0.0325525	IRF1
CITED1		0.0325525	TGFA
GTF3A		0.0325525	MMP9
HNF1A		0.034159	CYP27A1,FUT7,SERPING1,SOCS3,TMEM140,VNN3
VHL		0.0361508	IFITM3,SLC16A3,TGFA
MAF		0.0361508	IL1R1,TXN
KLF3		0.0361508	BCL3,CFP,GLIPR2,LY96,MYADM
SMAD7		0.0361508	MMP9,TGFA,TXN
NKX3-1		0.0361508	CTSB,MMP9
CCAR1		0.0361508	CEBPD
TRIM25		0.0361508	IFIT2
YWHAB		0.0361508	DUSP1
MKL1		0.0369387	CD177,MMP9,WAS
KLF5		0.0371066	DUSP1,MMP9
SMAD3		0.0381682	FPR2,MMP9,MXD1,TGFA
HDAC10		0.0398728	MMP9
SNW1		0.0398728	MMP9
LMO1		0.0398728	mir-223
FLI1		0.041317	FCAR,NEU1
MED14		0.0430698	DUSP1
HBP1		0.0430698	CTSB
ATF7		0.0430698	DUSP1
E2F1		0.0437677	CTSB,DUSP1,mir-223,NMI,PSMB9,TAP1
ATF4		0.0454926	CEBPB,CYP27A1,FUT7

## Sheet: Supplementary Table S5
Supplementary Table S5. Genes differentially expressed in GPP neutrophils
Symbol	log2FoldChange	P value	FDR
CYP26B1	9.17241	6.27e-06	0.0020255
OTOF	5.11923	4.5e-08	0.000137377
OAS2	3.97181	3.38e-07	0.000375607
SIGLEC1	3.94781	2.34e-05	0.00450335
USP18	3.84105	5.04e-06	0.0017091
RSAD2	3.66311	2.9e-07	0.000354599
IFI44L	3.5631	6.66e-07	0.000488218
OAS1	3.52312	3.76e-06	0.00144459
OAS3	3.41408	2.19e-06	0.00102848
GBP1P1	3.32864	2.35e-07	0.000318987
LY6E	3.30811	3.4e-06	0.00143426
SPATS2L	3.27178	9.52e-07	0.000567181
IFI44	3.21792	7.32e-07	0.000488218
RTP4	3.10594	4.81e-07	0.000419908
CMPK2	3.05544	2.77e-06	0.0012081
ISG15	3.02818	7.59e-07	0.000488218
EPSTI1	3.00363	9.98e-06	0.00283642
SEPT4	2.94424	2.08e-08	8.48e-05
FSTL4	2.76406	0.000400287	0.0264319
AGRN	2.75588	4.16e-05	0.00627942
DDX60	2.53893	4.51e-06	0.0016665
MT2A	2.51442	5.75e-08	0.000140394
IFI6	2.50738	1.99e-05	0.00426759
NRIR	2.45869	5.8e-05	0.00762578
RMI2	2.41249	2.11e-07	0.000318987
IFIT1	2.34107	8.61e-05	0.00974403
LAMP3	2.3102	0.000298783	0.0221208
HERC5	2.24321	3.41e-05	0.00544904
XAF1	2.21415	3.34e-05	0.00544506
MTRNR2L8	2.07445	0.00032389	0.0232744
SERPING1	2.05466	1.38e-06	0.000702275
MX1	2.00822	0.00063619	0.03565
BATF2	2.00247	8.48e-06	0.00259067
OASL	1.9553	6.84e-07	0.000488218
CARD17	1.89527	2.6e-05	0.00472263
ATF3	1.87643	1.84e-05	0.00400836
TRIM22	1.83713	1.09e-07	0.000222672
PNPT1	1.8274	0.000146834	0.0142359
ZNF496	1.76705	6.03e-05	0.00784018
SOCS1	1.76222	6.5e-06	0.00203537
DHX58	1.74522	8.79e-05	0.00976576
TIMM10	1.73734	0.00038316	0.0260434
IFIT3	1.73484	6.51e-05	0.00811272
FRMD3	1.71111	6.39e-05	0.00804738
GBP5	1.68053	2.37e-05	0.00450335
BST2	1.61953	2.19e-05	0.00436905
GBP1	1.61134	1.15e-05	0.00309648
HERC6	1.59794	0.000179746	0.016265
PLSCR1	1.54441	2.4e-05	0.00450335
CASP7	1.53467	8.9e-05	0.00980022
LHFPL2	1.52382	4.64e-06	0.0016665
TFEC	1.51079	0.000357379	0.0250065
MOV10	1.50286	1.17e-05	0.00309648
FGF13	1.50234	0.000287129	0.0217862
PDCD1LG2	1.49896	0.000514936	0.0309875
KCNH3	1.4979	0.00051133	0.0309228
IFIT5	1.49225	0.000198352	0.0172788
PARP12	1.47674	0.0001245	0.0125694
RSPH9	1.47027	0.000132769	0.0130799
GADD45A	1.45866	0.000609295	0.0348405
EXOC3L1	1.45828	0.000362168	0.0251377
IFI35	1.44343	2.67e-05	0.00472263
GPR84	1.44167	0.000999832	0.0464409
FBXO6	1.44084	1.31e-06	0.000698126
PLVAP	1.43928	0.00065625	0.0361506
GYG1	1.43399	0.000893309	0.0436251
ANKRD22	1.43398	4.5e-07	0.000419908
PPM1K	1.42795	0.000732806	0.0390915
OLAH	1.40523	0.000774575	0.040676
LINC00968	1.39987	8.08e-05	0.0093955
CD2AP	1.39729	2.15e-05	0.00436905
APOL6	1.39674	4.14e-05	0.00627942
CD274	1.37212	2.5e-05	0.00462193
GBP6	1.36525	2.06e-05	0.00433768
SPATC1	1.35469	0.000868531	0.0431203
IFIT2	1.34491	0.000275355	0.0212894
P2RY14	1.32683	0.000113672	0.0120413
PARP10	1.32541	3.78e-06	0.00144459
ZBP1	1.32483	9.29e-06	0.00276696
FCGR1A	1.31763	4.49e-05	0.00639959
ANXA2R	1.3113	1.02e-06	0.000567181
SAMD9L	1.30958	2.98e-05	0.00505346
KIAA0895L	1.30237	0.00050729	0.0308462
CMAHP	1.28062	0.000170584	0.0155512
STAT2	1.27912	7.63e-05	0.00906787
TMEM62	1.27823	1.39e-05	0.00327656
AIM2	1.27258	0.000126204	0.0126369
GCH1	1.26823	3.52e-05	0.00544904
UBE2L6	1.26753	1.6e-05	0.00356411
AANAT	1.26667	3.5e-05	0.00544904
KPTN	1.25242	7.44e-05	0.00906787
PML	1.22069	0.000280986	0.0215882
GRAMD1B	1.21356	4.43e-05	0.00639959
EIF2AK2	1.21246	0.000120418	0.0124664
RNF144A	1.21061	0.000284576	0.0217274
SP140	1.2079	0.00010958	0.0118095
LILRA5	1.20064	0.000217577	0.0183305
TLDC2	1.19204	0.000313643	0.0229429
CMTR1	1.18544	0.000486149	0.0305054
EFCAB2	1.18052	2.88e-05	0.00496005
FRMD4B	1.16707	0.000823488	0.0418409
PCGF5	1.16565	5.81e-05	0.00762578
C5	1.16259	1.31e-05	0.00324841
SYNPO2	1.13048	0.000557197	0.0328827
CARD14	1.12742	0.000397318	0.0263784
RNF213	1.12029	0.000210641	0.0180907
EXT1	1.09251	1.12e-05	0.00309648
SAMHD1	1.08851	0.000496936	0.0305054
ASPHD2	1.07718	8.54e-05	0.00974403
ZCCHC2	1.0713	0.00111444	0.0498681
SSPN	1.05226	8.45e-05	0.00973988
ANXA5	1.05162	0.000245605	0.0196099
DDX58	1.04779	0.000229388	0.0188068
STOML1	1.04749	0.000548996	0.032556
TNFAIP6	1.04187	0.000495858	0.0305054
SPTSSA	1.03831	0.000870785	0.0431203
VAMP5	1.0383	0.000143683	0.0140419
IRF7	1.03796	0.000224668	0.0185442
NT5C3A	1.03729	1.78e-07	0.000310716
KLF4	1.02392	0.000829156	0.0418409
RARRES3	1.0127	0.000486544	0.0305054
CACNA1A	1.00804	2.2e-05	0.00436905
TNFSF13B	1.00339	0.000532886	0.0317548
SCO2	0.998373	0.000198592	0.0172788
RHBDF2	0.991076	1.31e-05	0.00324841
FCGR1B	0.987987	0.000471187	0.0299793
TOR1B	0.983659	0.000488411	0.0305054
UBE2F	0.98231	0.000586514	0.0337965
LINC01270	0.970905	0.000997495	0.0464409
GIMAP2	0.96592	8e-05	0.00939505
NEK11	0.940478	0.000318401	0.0231523
ODF3B	0.928607	0.000123543	0.0125694
ZC3HAV1	0.925169	0.000167536	0.0155047
FANCL	0.913034	0.000254294	0.0200417
FANCA	0.912149	0.000812271	0.0415176
MDK	0.911281	0.00110442	0.0497846
VPS9D1	0.905923	6.6e-05	0.00814787
CNP	0.904154	0.000993786	0.0464409
DRAP1	0.878908	0.000391563	0.0263784
KLHDC7B	0.87718	1.36e-05	0.00325848
STAT1	0.869897	0.000628592	0.03565
CNIH4	0.86915	0.000117527	0.012271
VPS9D1-AS1	0.868483	8.73e-05	0.00976576
GPR160	0.865033	1.6e-05	0.00356411
TMSB10	0.860654	1.33e-05	0.00324841
PARP9	0.858896	0.000103644	0.0113046
NASP	0.857743	2.22e-05	0.00436905
ISG20	0.840319	2.65e-05	0.00472263
COPG2	0.838048	0.000967808	0.0456476
NLRC5	0.836908	1.25e-05	0.00324841
KIAA1958	0.833799	0.000924866	0.0443956
IFI16	0.83235	0.000373172	0.0257552
ARHGAP24	0.830987	0.000153733	0.0144462
TDRD7	0.823932	0.000829064	0.0418409
RBM43	0.811593	0.000571785	0.0332684
CARD16	0.80245	0.000528426	0.0316434
MSL3	0.795149	0.000455724	0.0291473
IL18R1	0.784018	0.000752002	0.0399411
EPAS1	0.778843	0.000779788	0.0407089
SESTD1	0.773684	0.000231977	0.0188922
DUSP3	0.769939	5.05e-05	0.00680308
NOD1	0.751345	0.000448603	0.0288611
SNX20	0.738685	7.65e-05	0.00906787
EPB41L5	0.737614	0.000122092	0.0125334
PHF11	0.736539	0.000189075	0.0167373
OBFC1	0.729354	0.000656961	0.0361506
STX11	0.725851	2.02e-06	0.000989427
GIMAP4	0.709502	0.000492613	0.0305054
PSMB9	0.7054	0.00018206	0.0163533
TRIM69	0.702991	6.18e-05	0.00794695
GBP2	0.697779	4.87e-05	0.00668695
TAP1	0.694169	0.000242001	0.0194493
LGALS3BP	0.687118	0.000801578	0.0414252
CASP1	0.66881	6.25e-05	0.00794695
TRIM38	0.665362	0.000114341	0.0120413
TMEM170B	0.661466	0.000188423	0.0167373
C18orf25	0.655366	3.75e-07	0.000381997
PHACTR2	0.650048	0.000997671	0.0464409
SRBD1	0.643872	0.00107879	0.0491735
ACOT9	0.635181	0.000322153	0.0232744
LRRC46	0.634003	3.27e-05	0.00539887
GSTK1	0.626736	0.000507538	0.0308462
TXN	0.625004	0.000110207	0.0118095
AFF1	0.615613	4.85e-05	0.00668695
SIAH2	0.596116	9.53e-06	0.00277075
C4orf3	0.58411	0.00100442	0.046477
SPATA13	0.583287	2.88e-05	0.00496005
JAG1	0.580394	0.000394962	0.0263784
DAPP1	0.559316	0.000337492	0.0240733
TYMP	0.558459	0.000808486	0.0414978
HEXDC	0.553809	0.000291449	0.0218952
RAB12	0.547963	0.000787092	0.0409154
TCAIM	0.543946	0.000896357	0.0436251
FAM46C	0.543479	0.000293581	0.0218952
ERLIN1	0.542718	0.00043665	0.0283729
CLEC2B	0.542114	0.000382774	0.0260434
CARS2	0.536302	4.26e-05	0.00634214
TIPARP	0.520408	0.000922971	0.0443956
DPYD	0.513883	4.51e-05	0.00639959
LY96	0.501503	0.000855325	0.0428224
PDCD11	-0.503791	0.000666236	0.0364966
SYNGAP1	-0.50627	0.000887589	0.0435453
SLBP	-0.515947	0.000803682	0.0414252
C2CD2L	-0.547228	4.31e-05	0.00634214
CEP104	-0.575413	0.000358231	0.0250065
GNPDA1	-0.593531	0.000293944	0.0218952
MFNG	-0.597055	0.000340921	0.0240733
DDX28	-0.613373	0.000267114	0.0209171
SEMA6C	-0.630243	0.000571903	0.0332684
SSBP3	-0.634791	0.000922404	0.0443956
AGAP3	-0.675684	0.000775827	0.040676
NFATC3	-0.701629	1.39e-09	8.5e-06
BOD1	-0.702361	1.6e-05	0.00356411
OBSCN	-0.8076	7.63e-05	0.00906787
FBXL16	-0.954346	0.000768664	0.0406493
ZAP70	-1.04394	0.000688563	0.0373844
P2RY10	-1.10332	0.000634441	0.03565
HSPG2	-1.10532	0.000491941	0.0305054
MYCL	-1.14869	0.000150584	0.0143714
CD5	-1.29968	4.99e-06	0.0017091
RHPN2	-1.30115	0.000221208	0.0185087
ESRP2	-1.33133	3.45e-05	0.00544904
CCDC163P	-1.37748	5.07e-05	0.00680308
FADS1	-1.4384	3.56e-06	0.00144459
CD160	-1.45224	0.000698563	0.0377595
CLIC3	-1.46553	0.00093954	0.0444861
GSTM4	-1.47558	0.000718722	0.038678
GSTM2	-1.71793	3.15e-05	0.00526877
MYOM2	-2.01904	0.000418001	0.0273064
FAM3B	-3.63748	0.000678806	0.0370192
FADS2	-3.76807	4.43e-12	5.42e-08

## Sheet: Supplementary Table S6
Supplementary Table S6. Upstream regulator enrichment among genes over-expressed in GPP neutrophils
Upstream regulator	Predicted activation state	FDR	Target molecules
IRF7	Activated	1.332e-56	C5,CARD16,CMPK2,DDX58,DHX58,FCGR1A,GBP1,GBP5,HERC5,IFI16,IFI35,IFI44,IFI44L,IFI6,IFIT1,IFIT2,IFIT3,IRF7,ISG15,ISG20,LILRA5,MX1,NT5C3A,OAS1,OAS2,OAS3,OASL,PARP12,PHF11,PLSCR1,PSMB9,RSAD2,RTP4,SAMD9L,SOCS1,STAT1,STAT2,TAP1,TDRD7,TNFSF13B,TOR1B,TRIM22,UBE2L6,USP18,XAF1,ZBP1,ZC3HAV1
STAT1	Activated	2.07792e-39	APOL6,BATF2,CASP1,CD274,CMPK2,DDX60,EIF2AK2,FCGR1A,GBP1,GBP1P1,GBP2,GBP5,GBP6,HERC6,IFI16,IFI35,IFI6,IFIT1,IFIT2,IFIT3,IRF7,ISG15,LY6E,MX1,NLRC5,OAS1,OAS2,OASL,PARP9,PDCD1LG2,PSMB9,RNF213,RSAD2,RTP4,SAMD9L,SAMHD1,SERPING1,SOCS1,STAT1,STAT2,TAP1,TNFSF13B,TRIM22,TYMP,USP18,XAF1
IRF3	Activated	4.2846e-37	CD274,CMPK2,DDX58,DDX60,DHX58,EIF2AK2,FCGR1A,GBP1,GBP5,IFI16,IFI44,IFI6,IFIT1,IFIT2,IFIT3,IRF7,ISG15,ISG20,NLRC5,NT5C3A,OAS1,OAS2,OAS3,OASL,PARP12,PHF11,PML,RSAD2,SAMD9L,STAT1,STAT2,TAP1,TDRD7,UBE2L6,USP18,ZBP1,ZC3HAV1
TRIM24	Inhibited	3.22851e-35	AGRN,CMPK2,DDX58,DDX60,DHX58,EPSTI1,GBP2,HERC6,IFI35,IFI44,IFIT2,IFIT3,IRF7,ISG15,LGALS3BP,MOV10,OAS1,OASL,PARP12,PHF11,PSMB9,RTP4,SAMD9L,SAMHD1,SOCS1,STAT1,STAT2,TAP1,USP18
CNOT7	Inhibited	2.00096e-28	BST2,CMPK2,HERC6,IFI35,IFI44L,IFI6,IFIT5,ISG15,LGALS3BP,OAS1,OAS2,OAS3,PARP12,PLSCR1,PPM1K,STAT1,TAP1,UBE2L6
STAT3		2.91375e-28	BST2,C5,CASP1,CASP7,CD274,CMPK2,EIF2AK2,EPAS1,FCGR1A,GBP2,GBP5,GBP6,HERC5,HERC6,IFI16,IFI35,IFI44,IFI6,IFIT1,IFIT2,IFIT3,IFIT5,IL18R1,IRF7,ISG15,ISG20,JAG1,MX1,OAS1,OAS2,OAS3,OASL,PDCD1LG2,PLSCR1,PML,PSMB9,RSAD2,SOCS1,STAT1,STAT2,TAP1,TRIM22,USP18,XAF1
NKX2-3	Inhibited	2.54716e-27	BATF2,CASP1,CMPK2,DDX58,DDX60,DHX58,EIF2AK2,FBXO6,GBP1,GBP2,GCH1,LY6E,NT5C3A,PARP10,PARP12,PARP9,PLSCR1,PNPT1,PSMB9,RNF213,RTP4,SAMD9L,STAT1,STAT2,TAP1,TRIM22,TYMP,UBE2L6,USP18,XAF1,ZC3HAV1
IRF1	Activated	9.85257e-26	CASP1,CASP7,CD274,EIF2AK2,GBP2,IFI35,IFI44L,IFIT1,IFIT2,IFIT3,IFIT5,IRF7,ISG15,MX1,OAS1,OAS2,PDCD1LG2,PML,PSMB9,RARRES3,RSAD2,SOCS1,STAT1,STAT2,TAP1,TNFSF13B,TRIM22
IRF5	Activated	4.6065e-24	CMPK2,DDX58,DHX58,IFI44,IFIT1,IFIT2,IFIT3,IRF7,ISG15,ISG20,NT5C3A,OAS1,OAS2,OASL,PARP12,PLSCR1,RSAD2,STAT1,STAT2,UBE2L6
STAT2	Activated	1.09605e-16	GBP1,IFI35,IFI6,IFIT1,IFIT2,IFIT3,IRF7,ISG15,MX1,OAS1,OAS2,RSAD2,SOCS1,USP18
IRF2		2.664e-12	CASP1,EIF2AK2,GBP1,IFI35,IRF7,ISG15,OAS1,PSMB9,SOCS1,TAP1,TNFSF13B,USP18
IRF9		2.664e-12	GBP1,IFIT2,IFIT3,IRF7,ISG15,MX1,OAS2,SOCS1,STAT1,STAT2
IRF8		1.2591e-09	ATF3,DDX58,GBP1,IFI44L,IFI6,IFIT2,IFIT3,ISG15,OAS1,PML,STAT1,STAT2,TNFSF13B
STAT6		5.1948e-09	EXT1,FCGR1A,GBP2,IFI16,IFIT3,IL18R1,IRF7,ISG15,ISG20,JAG1,LGALS3BP,MOV10,PDCD1LG2,PLSCR1,SOCS1,STAT2,TFEC
NFATC2	Activated	4.28631e-08	CMPK2,IFIT2,IFIT3,IRF7,ISG15,ISG20,OASL,PML,RSAD2,SOCS1,STAT1,STAT2
BRCA1		1.86741e-06	DDX58,DUSP3,IFI6,IFIT1,IFIT2,IFIT3,IRF7,MX1,PLSCR1,STAT1,TAP1
MSC	Activated	2.68555e-06	DDX60,EPSTI1,IFI44,IFI44L,IFIT1,IRF7,XAF1
IRF4	Inhibited	2.31514e-05	GBP1,IRF7,ISG15,OAS1,PHF11,PLSCR1,STAT1,STAT2,TNFSF13B
SATB1		5.476e-05	CLEC2B,EPAS1,EPSTI1,FCGR1A,IRF7,TNFSF13B,TRIM22,UBE2L6,XAF1
CREBBP		0.000553391	ARHGAP24,EPSTI1,FRMD4B,GIMAP4,IL18R1,ISG15,LGALS3BP,OAS3,PSMB9,RSAD2,RTP4,USP18
IFI16	Activated	0.00145388	DDX58,IFI16,ISG15,OAS1,STAT2
NLRC5		0.00188064	DDX58,PSMB9,TAP1
PRDM1	Inhibited	0.00204626	AIM2,GPR84,MT2A,RARRES3,RSAD2,TNFAIP6,TNFSF13B,TRIM38
BCOR		0.00210015	DDX58,ISG15,STAT2
IKZF3		0.00210015	DDX58,IFIT3,IRF7
RELA	Activated	0.0024272	CD274,EPAS1,GBP1,GCH1,IRF7,ISG15,NOD2,OAS2,PSMB9,SCO2,TAP1
ATF3		0.00288071	ATF3,GBP2,GBP6,MT2A,RSAD2
POU2AF1		0.00409079	IFI44,IFI44L,IFIT3,MX1
TCF4		0.00431598	DDX58,FAM46C,GIMAP4,IFI16,PML,SAMD9L,ZBP1
TCF3		0.0059734	ATF3,DDX58,FAM46C,GIMAP4,IFI16,PML,SAMD9L,SOCS1,ZBP1
STAT4	Activated	0.00788597	DDX58,IFIT2,IL18R1,ISG15,ISG20,PCGF5,STAT1
SMARCB1	Activated	0.00813267	EIF2AK2,FCGR1A,IFI16,MX1,OAS1,OAS3
EP300		0.00956618	ARHGAP24,EPSTI1,FRMD4B,GIMAP4,IL18R1,LGALS3BP,OAS3,RSAD2,RTP4,USP18
NUPR1	Inhibited	0.00966353	AGRN,ATF3,GBP2,GCH1,IFIT2,LHFPL2,PARP9,SAMHD1,SPATS2L,SPTSSA,ZC3HAV1
TFAP2B		0.0124281	EPAS1,MT2A
IKZF1	Inhibited	0.0130903	EXOC3L1,FGF13,IFI16,IL18R1,LHFPL2
PHB2		0.0147605	SOCS1,TXN
TFAP2D		0.0147605	MT2A
ATF4		0.0176318	ARHGAP24,ATF3,GCH1,JAG1,MT2A
CEBPA		0.0195608	FCGR1A,GBP1,GCH1,GPR84,IFI6,ISG15,MT2A,OAS2,TNFAIP6
SPI1		0.020126	GPR84,ISG15,MT2A,PML,PSMB9,TFEC
MYC		0.022351	ANXA5,CASP1,CD274,CNP,GBP2,HERC5,IFI16,IFI35,IFIT1,IRF7,OAS1,PLSCR1,PML,RSAD2,TMSB10/TMSB4X,TXN,USP18
ZFP91		0.0237808	TNFSF13B
MED6		0.0237808	IFIT2
SMARCA4	Activated	0.0242556	AIM2,CARD16,CARD17,CASP1,CNP,GBP1,GIMAP2,IFI16,IFIT1,PSMB9,TAP1
EZH2		0.0286281	ATF3,EPAS1,IL18R1,PARP12,RARRES3,SOCS1,TRIM38
POU2F1		0.0286281	GBP2,GSTK1,LY6E,SERPING1
TP53	Activated	0.0314197	ATF3,CASP1,FGF13,GBP1,HERC5,IFI16,IFI35,IRF7,ISG15,MX1,OAS1,PML,RARRES3,SCO2,SERPING1,SSPN,STAT1,TAP1,TMSB10/TMSB4X,TRIM22,XAF1
TRIM66		0.0314197	IFIT2
TRIM32		0.0314197	IFIT2
VSX2		0.0314197	TFEC
ELOA		0.0314197	ATF3
TP73		0.0329691	ATF3,CASP1,JAG1,PML,SERPING1,TAP1,TRIM22
NCOA2		0.0331806	IFIT2,ISG15,OASL
KLF3		0.0331806	ACOT9,ANXA5,CMPK2,GSTK1,NOD1,SP140,TDRD7
KLF2		0.0463438	CNP,EPAS1,MT2A,STAT1
